# Supplementary material for: ﻿Four new species of Pseudopoda Jäger, 2000 (Araneae, Sparassidae, Heteropodinae) from China and Vietnam
Source: Zookeys. 2025 Mar 6;1230:231–45. doi: 10.3897/zookeys.1230.142418 (PMC11907246; doi:10.3897/zookeys.1230.142418)
Supplement: XML Treatment for Pseudopoda caoguii [file zookeys.1230.142418-treatment3.xml]

<!DOCTYPE tp:taxon-treatment
  PUBLIC "-//TaxonX//DTD Taxonomic Treatment Publishing DTD v0 20100105//EN" "tax-treatment-NSO.dtd">
<tp:taxon-treatment xmlns:tp="http://www.plazi.org/taxpub"><tp:treatment-meta><kwd-group><label>Taxon classification</label><kwd>
              <named-content content-type="kingdom">Animalia</named-content>
            </kwd><kwd>
              <named-content content-type="order">Araneae</named-content>
            </kwd><kwd>
              <named-content content-type="family">Sparassidae</named-content>
            </kwd></kwd-group><mixed-citation publication-type="journal"><person-group><name><surname>Zhang</surname><given-names>He</given-names></name><name><surname>Chen</surname><given-names>Hailun</given-names></name><name><surname>Zhang</surname><given-names>Fan</given-names></name><name><surname>Liu</surname><given-names>Jie</given-names></name><name><surname>Jäger</surname><given-names>Peter</given-names></name><name><surname>Fan</surname><given-names>Qiangyong</given-names></name><name><surname>Cheng</surname><given-names>Lin</given-names></name><name><surname>Hu</surname><given-names>Changhao</given-names></name></person-group><article-title>﻿Four new species of <italic><tp:taxon-name><tp:taxon-name-part taxon-name-part-type="genus" reg="Pseudopoda">Pseudopoda</tp:taxon-name-part></tp:taxon-name></italic> Jäger, 2000 (<tp:taxon-name><tp:taxon-name-part taxon-name-part-type="order">Araneae</tp:taxon-name-part></tp:taxon-name>, <tp:taxon-name><tp:taxon-name-part taxon-name-part-type="family">Sparassidae</tp:taxon-name-part></tp:taxon-name>, <tp:taxon-name><tp:taxon-name-part taxon-name-part-type="subfamily">Heteropodinae</tp:taxon-name-part></tp:taxon-name>) from China and Vietnam</article-title><source>Zookeys</source><day>06</day><month>03</month><year>2025</year><volume>1230</volume><fpage>231</fpage><lpage>245</lpage><pub-id pub-id-type="doi">10.3897/zookeys.1230.142418</pub-id></mixed-citation></tp:treatment-meta><tp:nomenclature><label>﻿</label><tp:taxon-name>
            <object-id xmlns:xlink="http://www.w3.org/1999/xlink" content-type="arpha" xlink:type="simple">D5790213-0F6E-5ACE-9ED8-D1E68135D312</object-id>
            <tp:taxon-name-part taxon-name-part-type="genus" reg="Pseudopoda">Pseudopoda</tp:taxon-name-part>
            <tp:taxon-name-part taxon-name-part-type="species" reg="caoguii">caoguii</tp:taxon-name-part>
            <object-id xmlns:xlink="http://www.w3.org/1999/xlink" content-type="zoobank" xlink:type="simple">https://zoobank.org/47CC428F-E716-4D75-B3BE-E873DB46C27B</object-id>
          </tp:taxon-name><tp:taxon-authority>Zhang, Chen, Liu, Jäger &amp; Hu</tp:taxon-authority><tp:taxon-status xmlns:xlink="http://www.w3.org/1999/xlink" xlink:type="simple">sp. nov.</tp:taxon-status><xref ref-type="fig" rid="F4">Figs 4</xref><xref ref-type="fig" rid="F5">, 5</xref><xref ref-type="fig" rid="F11">, 11</xref></tp:nomenclature><tp:treatment-sec sec-type="type material" id="SECID0E5WAE"><title>Type material.</title><p><bold><italic>Holotype</italic></bold> female: China, • Yunnan Province: Zhaotong City, Weixin County, Daxueshan Forest Farm, <named-content xmlns:xlink="http://www.w3.org/1999/xlink" content-type="dwc:verbatimCoordinates" xlink:type="simple"><named-content content-type="geo-json" specific-use="{&#34;type&#34;:&#34;Point&#34;,&#34;coordinates&#34;:[104.774722,27.880000]}" id="NCID0EMXAE" xlink:type="simple">27°52'48"N, 104°46'29"E</named-content></named-content>, alt. 1560 m, 21 July 2024, Gui Cao leg. (<abbrev xmlns:xlink="http://www.w3.org/1999/xlink" content-type="institution" xlink:title="Center for Behavioural Ecology and Evolution" id="ABBRID0ERXAE" xlink:type="simple">CBEE</abbrev>, LJ2024001).</p></tp:treatment-sec><tp:treatment-sec sec-type="etymology" id="SECID0EWXAE"><title>Etymology.</title><p>The specific name is derived from the name of the collector; noun in genitive case.</p></tp:treatment-sec><tp:treatment-sec sec-type="diagnosis" id="SECID0E2XAE"><title>Diagnosis.</title><p>Females of <italic><tp:taxon-name><tp:taxon-name-part taxon-name-part-type="genus" reg="Pseudopoda">P.</tp:taxon-name-part><tp:taxon-name-part taxon-name-part-type="species" reg="caoguii">caoguii</tp:taxon-name-part></tp:taxon-name></italic> Zhang, Chen, Liu, Jäger &amp; Hu, sp. nov. resemble those of <italic><tp:taxon-name><tp:taxon-name-part taxon-name-part-type="genus" reg="Pseudopoda">P.</tp:taxon-name-part><tp:taxon-name-part taxon-name-part-type="species" reg="langyaensis">langyaensis</tp:taxon-name-part></tp:taxon-name></italic> Zhang, Jäger &amp; Liu, 2023 (cf. figs 4A–C vs. figs 140A–C in <xref ref-type="bibr" rid="B17">Zhang et al. 2023</xref>) by having wide U-shaped anterior margins of <abbrev xmlns:xlink="http://www.w3.org/1999/xlink" xlink:title="lateral lobes" id="ABBRID0E2YAE" xlink:type="simple">LL</abbrev> and spherical S, but can be distinguished by: 1) the posterior margins of <abbrev xmlns:xlink="http://www.w3.org/1999/xlink" xlink:title="lateral lobes" id="ABBRID0E6YAE" xlink:type="simple">LL</abbrev> almost straight, 2) body colouration light yellowish-brown (vs. posterior margins of <abbrev xmlns:xlink="http://www.w3.org/1999/xlink" xlink:title="lateral lobes" id="ABBRID0EDZAE" xlink:type="simple">LL</abbrev> distinctly lobed and body colouration reddish-brown in <italic><tp:taxon-name><tp:taxon-name-part taxon-name-part-type="genus" reg="Pseudopoda">P.</tp:taxon-name-part><tp:taxon-name-part taxon-name-part-type="species" reg="langyaensis">langyaensis</tp:taxon-name-part></tp:taxon-name></italic>).</p></tp:treatment-sec><tp:treatment-sec sec-type="description" id="SECID0ESZAE"><title>Description.</title><p><bold>Female (holotype)</bold>: Measurements: Medium-sized. Body length 12.6, <abbrev xmlns:xlink="http://www.w3.org/1999/xlink" xlink:title="carapace" id="ABBRID0E1ZAE" xlink:type="simple">CA</abbrev> length 4.8, width 4.3; <abbrev xmlns:xlink="http://www.w3.org/1999/xlink" xlink:title="opisthosoma" id="ABBRID0E5ZAE" xlink:type="simple">OS</abbrev> length 7.3, width 4.1. Eyes: <abbrev xmlns:xlink="http://www.w3.org/1999/xlink" xlink:title="anterior median eyes" id="ABBRID0EC1AE" xlink:type="simple">AME</abbrev> 0.18, <abbrev xmlns:xlink="http://www.w3.org/1999/xlink" xlink:title="anterior lateral eyes" id="ABBRID0EG1AE" xlink:type="simple">ALE</abbrev> 0.22, <abbrev xmlns:xlink="http://www.w3.org/1999/xlink" xlink:title="posterior median eyes" id="ABBRID0EK1AE" xlink:type="simple">PME</abbrev> 0.19, <abbrev xmlns:xlink="http://www.w3.org/1999/xlink" xlink:title="posterior lateral eyes" id="ABBRID0EO1AE" xlink:type="simple">PLE</abbrev> 0.29, <abbrev xmlns:xlink="http://www.w3.org/1999/xlink" xlink:title="anterior median eyes" id="ABBRID0ES1AE" xlink:type="simple">AME</abbrev>–<abbrev xmlns:xlink="http://www.w3.org/1999/xlink" xlink:title="anterior median eyes" id="ABBRID0EW1AE" xlink:type="simple">AME</abbrev> 0.22, <abbrev xmlns:xlink="http://www.w3.org/1999/xlink" xlink:title="anterior median eyes" id="ABBRID0E11AE" xlink:type="simple">AME</abbrev>–<abbrev xmlns:xlink="http://www.w3.org/1999/xlink" xlink:title="anterior lateral eyes" id="ABBRID0E51AE" xlink:type="simple">ALE</abbrev> 0.14, <abbrev xmlns:xlink="http://www.w3.org/1999/xlink" xlink:title="posterior median eyes" id="ABBRID0EC2AE" xlink:type="simple">PME</abbrev>–<abbrev xmlns:xlink="http://www.w3.org/1999/xlink" xlink:title="posterior median eyes" id="ABBRID0EG2AE" xlink:type="simple">PME</abbrev> 0.32, <abbrev xmlns:xlink="http://www.w3.org/1999/xlink" xlink:title="posterior median eyes" id="ABBRID0EK2AE" xlink:type="simple">PME</abbrev>–<abbrev xmlns:xlink="http://www.w3.org/1999/xlink" xlink:title="posterior lateral eyes" id="ABBRID0EO2AE" xlink:type="simple">PLE</abbrev> 0.34, <abbrev xmlns:xlink="http://www.w3.org/1999/xlink" xlink:title="anterior median eyes" id="ABBRID0ES2AE" xlink:type="simple">AME</abbrev>–<abbrev xmlns:xlink="http://www.w3.org/1999/xlink" xlink:title="posterior median eyes" id="ABBRID0EW2AE" xlink:type="simple">PME</abbrev> 0.21, <abbrev xmlns:xlink="http://www.w3.org/1999/xlink" xlink:title="anterior lateral eyes" id="ABBRID0E12AE" xlink:type="simple">ALE</abbrev>–<abbrev xmlns:xlink="http://www.w3.org/1999/xlink" xlink:title="posterior lateral eyes" id="ABBRID0E52AE" xlink:type="simple">PLE</abbrev> 0.28, <abbrev xmlns:xlink="http://www.w3.org/1999/xlink" xlink:title="clypeus height" id="ABBRID0EC3AE" xlink:type="simple">CH</abbrev><abbrev xmlns:xlink="http://www.w3.org/1999/xlink" xlink:title="anterior median eyes" id="ABBRID0EG3AE" xlink:type="simple">AME</abbrev> 0.36, <abbrev xmlns:xlink="http://www.w3.org/1999/xlink" xlink:title="clypeus height" id="ABBRID0EK3AE" xlink:type="simple">CH</abbrev><abbrev xmlns:xlink="http://www.w3.org/1999/xlink" xlink:title="anterior lateral eyes" id="ABBRID0EO3AE" xlink:type="simple">ALE</abbrev> 0.35. Spination: <abbrev xmlns:xlink="http://www.w3.org/1999/xlink" xlink:title="palp" id="ABBRID0ES3AE" xlink:type="simple">Pp</abbrev> 121, 101, 3130, 3030; <abbrev xmlns:xlink="http://www.w3.org/1999/xlink" xlink:title="femur" id="ABBRID0EW3AE" xlink:type="simple">Fe</abbrev> I 313, II 323, III 322, IV 321; <abbrev xmlns:xlink="http://www.w3.org/1999/xlink" xlink:title="patella" id="ABBRID0E13AE" xlink:type="simple">Pa</abbrev> I–II 101, III 001, IV 000; <abbrev xmlns:xlink="http://www.w3.org/1999/xlink" xlink:title="tibia" id="ABBRID0E53AE" xlink:type="simple">Ti</abbrev> I–II 2226, III–IV 2126; <abbrev xmlns:xlink="http://www.w3.org/1999/xlink" xlink:title="metatarsus" id="ABBRID0EC4AE" xlink:type="simple">Mt</abbrev> I–II 2024, III 2124, IV 3036. Measurements of palp and legs: <abbrev xmlns:xlink="http://www.w3.org/1999/xlink" xlink:title="palp" id="ABBRID0EG4AE" xlink:type="simple">Pp</abbrev> 7.2 (2.2, 1.0, 1.5, –, 2.5), I 22.9 (6.5, 1.8, 6.6, 5.8, 2.2), II 24.9 (7.2, 2.0, 7.1, 6.3, 2.3), III 17.6 (5.5, 1.8, 4.7, 4.1, 1.5), IV 19.5 (6.2, 1.5, 5.0, 4.9, 1.9). Leg formula: II-I-IV-III. Chelicerae with 3 promarginal, 4 retromarginal teeth, and c. 25 intermarginal denticles.</p><p>Epigyne (Figs <xref ref-type="fig" rid="F4">4A–C</xref>): as in diagnosis. <abbrev xmlns:xlink="http://www.w3.org/1999/xlink" xlink:title="epigynal field" id="ABBRID0EQ4AE" xlink:type="simple">EF</abbrev> wider than long, with distinct <abbrev xmlns:xlink="http://www.w3.org/1999/xlink" xlink:title="anterior bands" id="ABBRID0EU4AE" xlink:type="simple">AB</abbrev>. <abbrev xmlns:xlink="http://www.w3.org/1999/xlink" xlink:title="lateral lobes" id="ABBRID0EY4AE" xlink:type="simple">LL</abbrev> touching each other along median line, anterior margins of <abbrev xmlns:xlink="http://www.w3.org/1999/xlink" xlink:title="lateral lobes" id="ABBRID0E34AE" xlink:type="simple">LL</abbrev> forming a wide “U”. <abbrev xmlns:xlink="http://www.w3.org/1999/xlink" xlink:title="first winding" id="ABBRID0EA5AE" xlink:type="simple">FW</abbrev> membranous, with straight lateral margins, covering whole <abbrev xmlns:xlink="http://www.w3.org/1999/xlink" xlink:title="internal duct system" id="ABBRID0EE5AE" xlink:type="simple">IDS</abbrev>. <abbrev xmlns:xlink="http://www.w3.org/1999/xlink" xlink:title="fertilization duct" id="ABBRID0EI5AE" xlink:type="simple">FD</abbrev> short and narrow.</p><fig id="F4" position="float" orientation="portrait"><object-id xmlns:xlink="http://www.w3.org/1999/xlink" content-type="doi" xlink:type="simple">10.3897/zookeys.1230.142418.figure4</object-id><object-id xmlns:xlink="http://www.w3.org/1999/xlink" content-type="arpha" xlink:type="simple">EEB54B04-5F32-5230-B213-D9C420559961</object-id><label>Figure 4.</label><caption><p><italic><tp:taxon-name><tp:taxon-name-part taxon-name-part-type="genus" reg="Pseudopoda">Pseudopoda</tp:taxon-name-part><tp:taxon-name-part taxon-name-part-type="species" reg="caoguii">caoguii</tp:taxon-name-part></tp:taxon-name></italic> Zhang, Chen, Liu, Jäger &amp; Hu, sp. nov., female <bold>A</bold> epigyne, ventral <bold>B</bold> vulva, dorsal <bold>C</bold> schematic course of internal duct system, dorsal. Abbreviations: <abbrev xmlns:xlink="http://www.w3.org/1999/xlink" xlink:title="anterior bands" id="ABBRID0EF6AE" xlink:type="simple">AB</abbrev>, anterior bands; <abbrev xmlns:xlink="http://www.w3.org/1999/xlink" xlink:title="copulatory opening" id="ABBRID0EJ6AE" xlink:type="simple">CO</abbrev>, copulatory opening; <abbrev xmlns:xlink="http://www.w3.org/1999/xlink" xlink:title="fertilization duct" id="ABBRID0EN6AE" xlink:type="simple">FD</abbrev>, fertilization duct; <abbrev xmlns:xlink="http://www.w3.org/1999/xlink" xlink:title="first winding" id="ABBRID0ER6AE" xlink:type="simple">FW</abbrev>, first winding; <abbrev xmlns:xlink="http://www.w3.org/1999/xlink" xlink:title="lateral lobes" id="ABBRID0EV6AE" xlink:type="simple">LL</abbrev>, lateral lobes; S, spermathecae. Scale bars: 0.5 mm.</p></caption><graphic xmlns:xlink="http://www.w3.org/1999/xlink" xlink:href="zookeys-1230-231_article-142418__-g004.jpg" position="float" orientation="portrait" xlink:type="simple" id="oo_1271794.jpg"><uri content-type="original_file" xlink:type="simple">https://binary.pensoft.net/fig/1271794</uri></graphic></fig><p>Colouration (Figs <xref ref-type="fig" rid="F5">5A, B</xref>): <abbrev xmlns:xlink="http://www.w3.org/1999/xlink" xlink:title="carapace" id="ABBRID0EFAAG" xlink:type="simple">CA</abbrev> yellow, with black spots, median band of <abbrev xmlns:xlink="http://www.w3.org/1999/xlink" xlink:title="carapace" id="ABBRID0EJAAG" xlink:type="simple">CA</abbrev> lighter than rest, fovea reddish-brown. Sternum light yellow. Legs yellow, with black spots. <abbrev xmlns:xlink="http://www.w3.org/1999/xlink" xlink:title="opisthosoma" id="ABBRID0ENAAG" xlink:type="simple">OS</abbrev> dorsally orange, with black marks, median band of <abbrev xmlns:xlink="http://www.w3.org/1999/xlink" xlink:title="opisthosoma" id="ABBRID0ERAAG" xlink:type="simple">OS</abbrev> lighter than rest; ventrally with a reddish-brown patch medially.</p><fig id="F5" position="float" orientation="portrait"><object-id xmlns:xlink="http://www.w3.org/1999/xlink" content-type="doi" xlink:type="simple">10.3897/zookeys.1230.142418.figure5</object-id><object-id xmlns:xlink="http://www.w3.org/1999/xlink" content-type="arpha" xlink:type="simple">56758658-B509-5541-A96B-EED955A39BE5</object-id><label>Figure 5.</label><caption><p>Habitus of female <italic><tp:taxon-name><tp:taxon-name-part taxon-name-part-type="genus" reg="Pseudopoda">Pseudopoda</tp:taxon-name-part><tp:taxon-name-part taxon-name-part-type="species" reg="caoguii">caoguii</tp:taxon-name-part></tp:taxon-name></italic> Zhang, Chen, Liu, Jäger &amp; Hu, sp. nov. <bold>A</bold> dorsal <bold>B</bold> ventral. Scale bars: 2 mm.</p></caption><graphic xmlns:xlink="http://www.w3.org/1999/xlink" xlink:href="zookeys-1230-231_article-142418__-g005.jpg" position="float" orientation="portrait" xlink:type="simple" id="oo_1271795.jpg"><uri content-type="original_file" xlink:type="simple">https://binary.pensoft.net/fig/1271795</uri></graphic></fig><p><bold>Male</bold>: Unknown.</p></tp:treatment-sec><tp:treatment-sec sec-type="distribution" id="SECID0EVBAG"><title>Distribution.</title><p>Known only from the type locality (Fig. <xref ref-type="fig" rid="F11">11</xref>).</p></tp:treatment-sec><tp:treatment-sec sec-type="remarks" id="SECID0E6BAG"><title>Remarks.</title><p>This species might potentially be conspecific with <italic><tp:taxon-name><tp:taxon-name-part taxon-name-part-type="genus" reg="Pseudopoda">P.</tp:taxon-name-part><tp:taxon-name-part taxon-name-part-type="species" reg="taoi">taoi</tp:taxon-name-part></tp:taxon-name></italic> Zhang, Jäger &amp; Liu, 2023, given that the two localities are only about 20 kilometres apart. However, there are distinct somatic differences in the female compared to the male of <italic><tp:taxon-name><tp:taxon-name-part taxon-name-part-type="genus" reg="Pseudopoda">P.</tp:taxon-name-part><tp:taxon-name-part taxon-name-part-type="species" reg="taoi">taoi</tp:taxon-name-part></tp:taxon-name></italic>, including: 1) yellow to orange habitus vs. reddish-brown habitus, 2) <abbrev xmlns:xlink="http://www.w3.org/1999/xlink" xlink:title="opisthosoma" id="ABBRID0E2CAG" xlink:type="simple">OS</abbrev> dorsally with several dark regularly arranged spots vs. <abbrev xmlns:xlink="http://www.w3.org/1999/xlink" xlink:title="opisthosoma" id="ABBRID0E6CAG" xlink:type="simple">OS</abbrev> dorsally dark brown with some light spots, 3) <abbrev xmlns:xlink="http://www.w3.org/1999/xlink" xlink:title="opisthosoma" id="ABBRID0EDDAG" xlink:type="simple">OS</abbrev> ventrally with a reddish-brown patch in middle part behind epigastric furrow vs. <abbrev xmlns:xlink="http://www.w3.org/1999/xlink" xlink:title="opisthosoma" id="ABBRID0EHDAG" xlink:type="simple">OS</abbrev> ventrally without such distinct patch, 4) prosoma dorsally with distinct light median band without dark pattern inside and only few dark dots in lateral parts vs. median band with distinct dark pattern anterior, along and posterior of fovea and distinct dark pattern, partly fused in lateral parts (cf. figs 5A, B vs. figs 241A, B in <xref ref-type="bibr" rid="B17">Zhang et al. 2023</xref>). These differences indicate that the present material likely represents a different species than <italic><tp:taxon-name><tp:taxon-name-part taxon-name-part-type="genus" reg="Pseudopoda">P.</tp:taxon-name-part><tp:taxon-name-part taxon-name-part-type="species" reg="taoi">taoi</tp:taxon-name-part></tp:taxon-name></italic>. Moreover, <italic><tp:taxon-name><tp:taxon-name-part taxon-name-part-type="genus" reg="Pseudopoda">Pseudopoda</tp:taxon-name-part></tp:taxon-name></italic> species have a very similar colouration pattern in both sexes and colour dimorphisms are almost absent. Further research and future findings are needed to resolve this ambiguity conclusively.</p></tp:treatment-sec><tp:treatment-sec><!--Section generated to contain objects referenced in tp:taxon-treatment.--><fig id="F11" position="float" orientation="portrait"><object-id xmlns:xlink="http://www.w3.org/1999/xlink" content-type="doi" xlink:type="simple">10.3897/zookeys.1230.142418.figure11</object-id><object-id xmlns:xlink="http://www.w3.org/1999/xlink" content-type="arpha" xlink:type="simple">2DD389EE-CF1D-5E83-A607-9B90F3A50015</object-id><label>Figure 11.</label><caption><p>Distribution map of the four new <italic><tp:taxon-name><tp:taxon-name-part taxon-name-part-type="genus" reg="Pseudopoda">Pseudopoda</tp:taxon-name-part></tp:taxon-name></italic> species <bold>1</bold><italic><tp:taxon-name><tp:taxon-name-part taxon-name-part-type="genus" reg="Pseudopoda">P.</tp:taxon-name-part><tp:taxon-name-part taxon-name-part-type="species" reg="campylotropa">campylotropa</tp:taxon-name-part></tp:taxon-name></italic> Zhang, Chen, Liu, Jäger &amp; Hu, sp. nov. <bold>2</bold><italic><tp:taxon-name><tp:taxon-name-part taxon-name-part-type="genus" reg="Pseudopoda">P.</tp:taxon-name-part><tp:taxon-name-part taxon-name-part-type="species" reg="caoguii">caoguii</tp:taxon-name-part></tp:taxon-name></italic> Zhang, Chen, Liu, Jäger &amp; Hu, sp. nov. <bold>3</bold><italic><tp:taxon-name><tp:taxon-name-part taxon-name-part-type="genus" reg="Pseudopoda">P.</tp:taxon-name-part><tp:taxon-name-part taxon-name-part-type="species" reg="yejiachangensis">yejiachangensis</tp:taxon-name-part></tp:taxon-name></italic> Zhang, Chen, Liu, Jäger &amp; Hu, sp. nov. <bold>4</bold><italic><tp:taxon-name><tp:taxon-name-part taxon-name-part-type="genus" reg="Pseudopoda">P.</tp:taxon-name-part><tp:taxon-name-part taxon-name-part-type="species" reg="ornithorhynchus">ornithorhynchus</tp:taxon-name-part></tp:taxon-name></italic> Zhang, Chen, Liu, Jäger &amp; Hu, sp. nov.</p></caption><graphic xmlns:xlink="http://www.w3.org/1999/xlink" xlink:href="zookeys-1230-231_article-142418__-g011.jpg" position="float" orientation="portrait" xlink:type="simple" id="oo_1271801.jpg"><uri content-type="original_file" xlink:type="simple">https://binary.pensoft.net/fig/1271801</uri></graphic></fig></tp:treatment-sec><ref-list><ref id="B17"><mixed-citation xmlns:xlink="http://www.w3.org/1999/xlink" xlink:type="simple"><person-group><name name-style="western"><surname>Zhang</surname><given-names>H</given-names></name><name name-style="western"><surname>Zhu</surname><given-names>Y</given-names></name><name name-style="western"><surname>Zhong</surname><given-names>Y</given-names></name><name name-style="western"><surname>Jäger</surname><given-names>P</given-names></name><name name-style="western"><surname>Liu</surname><given-names>J</given-names></name></person-group> (<year>2023</year>) <article-title>A taxonomic revision of the spider genus <italic><tp:taxon-name><tp:taxon-name-part taxon-name-part-type="genus">Pseudopoda</tp:taxon-name-part></tp:taxon-name></italic> Jäger, 2000 (<tp:taxon-name><tp:taxon-name-part taxon-name-part-type="order">Araneae</tp:taxon-name-part></tp:taxon-name>: <tp:taxon-name><tp:taxon-name-part taxon-name-part-type="family">Sparassidae</tp:taxon-name-part></tp:taxon-name>) from East, South and Southeast Asia.</article-title><source>Megataxa</source><volume>9</volume>(<issue>1</issue>): <fpage>1</fpage>–<lpage>304</lpage>. <ext-link xlink:href="10.11646/megataxa.9.1.1" ext-link-type="doi" xlink:type="simple">https://doi.org/10.11646/megataxa.9.1.1</ext-link></mixed-citation></ref></ref-list></tp:taxon-treatment>
