# Supplementary material for: ﻿Four new species of Pseudopoda Jäger, 2000 (Araneae, Sparassidae, Heteropodinae) from China and Vietnam
Source: Zookeys. 2025 Mar 6;1230:231–45. doi: 10.3897/zookeys.1230.142418 (PMC11907246; doi:10.3897/zookeys.1230.142418)
Supplement: XML Treatment for Pseudopoda yejiachangensis [file zookeys.1230.142418-treatment4.xml]

<!DOCTYPE tp:taxon-treatment
  PUBLIC "-//TaxonX//DTD Taxonomic Treatment Publishing DTD v0 20100105//EN" "tax-treatment-NSO.dtd">
<tp:taxon-treatment xmlns:tp="http://www.plazi.org/taxpub"><tp:treatment-meta><kwd-group><label>Taxon classification</label><kwd>
              <named-content content-type="kingdom">Animalia</named-content>
            </kwd><kwd>
              <named-content content-type="order">Araneae</named-content>
            </kwd><kwd>
              <named-content content-type="family">Sparassidae</named-content>
            </kwd></kwd-group><mixed-citation publication-type="journal"><person-group><name><surname>Zhang</surname><given-names>He</given-names></name><name><surname>Chen</surname><given-names>Hailun</given-names></name><name><surname>Zhang</surname><given-names>Fan</given-names></name><name><surname>Liu</surname><given-names>Jie</given-names></name><name><surname>Jäger</surname><given-names>Peter</given-names></name><name><surname>Fan</surname><given-names>Qiangyong</given-names></name><name><surname>Cheng</surname><given-names>Lin</given-names></name><name><surname>Hu</surname><given-names>Changhao</given-names></name></person-group><article-title>﻿Four new species of <italic><tp:taxon-name><tp:taxon-name-part taxon-name-part-type="genus" reg="Pseudopoda">Pseudopoda</tp:taxon-name-part></tp:taxon-name></italic> Jäger, 2000 (<tp:taxon-name><tp:taxon-name-part taxon-name-part-type="order">Araneae</tp:taxon-name-part></tp:taxon-name>, <tp:taxon-name><tp:taxon-name-part taxon-name-part-type="family">Sparassidae</tp:taxon-name-part></tp:taxon-name>, <tp:taxon-name><tp:taxon-name-part taxon-name-part-type="subfamily">Heteropodinae</tp:taxon-name-part></tp:taxon-name>) from China and Vietnam</article-title><source>Zookeys</source><day>06</day><month>03</month><year>2025</year><volume>1230</volume><fpage>231</fpage><lpage>245</lpage><pub-id pub-id-type="doi">10.3897/zookeys.1230.142418</pub-id></mixed-citation></tp:treatment-meta><tp:nomenclature><label>﻿</label><tp:taxon-name>
            <object-id xmlns:xlink="http://www.w3.org/1999/xlink" content-type="arpha" xlink:type="simple">537B70AB-1F16-558A-B7D5-C5AF79337BCB</object-id>
            <tp:taxon-name-part taxon-name-part-type="genus" reg="Pseudopoda">Pseudopoda</tp:taxon-name-part>
            <tp:taxon-name-part taxon-name-part-type="species" reg="yejiachangensis">yejiachangensis</tp:taxon-name-part>
            <object-id xmlns:xlink="http://www.w3.org/1999/xlink" content-type="zoobank" xlink:type="simple">https://zoobank.org/596F96F8-D9AB-4377-9B88-2864A8EAFA37</object-id>
          </tp:taxon-name><tp:taxon-authority>Zhang, Chen, Liu, Jäger &amp; Hu</tp:taxon-authority><tp:taxon-status xmlns:xlink="http://www.w3.org/1999/xlink" xlink:type="simple">sp. nov.</tp:taxon-status><xref ref-type="fig" rid="F6">Figs 6</xref><xref ref-type="fig" rid="F7">, 7</xref><xref ref-type="fig" rid="F11">, 11</xref></tp:nomenclature><tp:treatment-sec sec-type="type material" id="SECID0EXFAG"><title>Type material.</title><p><bold><italic>Holotype</italic></bold> male: China, • Jiangxi Province: Shangrao City, Yanshan County, Jiangxi Wuyi Mountain National Nature Reserve, Yejiachang, <named-content xmlns:xlink="http://www.w3.org/1999/xlink" content-type="dwc:verbatimCoordinates" xlink:type="simple"><named-content content-type="geo-json" specific-use="{&#34;type&#34;:&#34;Point&#34;,&#34;coordinates&#34;:[117.733333,27.843611]}" id="NCID0EFGAG" xlink:type="simple">27°50'37"N, 117°44'00"E</named-content></named-content>, alt. 889 m, 13 September 2024, Chenliang Li &amp; Wanyu Li leg. (<named-content xmlns:xlink="http://www.w3.org/1999/xlink" content-type="dwc:institutional_code" xlink:title="Xingtai University" xlink:href="http://grbio.org/institution/hubei-university" xlink:type="simple">XTU</named-content>, INS-R001).</p></tp:treatment-sec><tp:treatment-sec sec-type="etymology" id="SECID0EPGAG"><title>Etymology.</title><p>The specific name is derived from the type locality; adjective.</p></tp:treatment-sec><tp:treatment-sec sec-type="diagnosis" id="SECID0EUGAG"><title>Diagnosis.</title><p>Males of <italic><tp:taxon-name><tp:taxon-name-part taxon-name-part-type="genus" reg="Pseudopoda">P.</tp:taxon-name-part><tp:taxon-name-part taxon-name-part-type="species" reg="yejiachangensis">yejiachangensis</tp:taxon-name-part></tp:taxon-name></italic> Zhang, Chen, Liu, Jäger &amp; Hu, sp. nov. resemble those of <italic><tp:taxon-name><tp:taxon-name-part taxon-name-part-type="genus" reg="Pseudopoda">P.</tp:taxon-name-part><tp:taxon-name-part taxon-name-part-type="species" reg="shuqiangi">shuqiangi</tp:taxon-name-part></tp:taxon-name></italic> Jäger &amp; Vedel, 2007, <italic><tp:taxon-name><tp:taxon-name-part taxon-name-part-type="genus" reg="Pseudopoda">P.</tp:taxon-name-part><tp:taxon-name-part taxon-name-part-type="species" reg="lushanensis">lushanensis</tp:taxon-name-part></tp:taxon-name></italic> (Wang, 1990), and <italic><tp:taxon-name><tp:taxon-name-part taxon-name-part-type="genus" reg="Pseudopoda">P.</tp:taxon-name-part><tp:taxon-name-part taxon-name-part-type="species" reg="jiugongensis">jiugongensis</tp:taxon-name-part></tp:taxon-name></italic> Zhang, Jäger &amp; Liu, 2023 (cf. figs 6A–D vs. figs 73–76 in <xref ref-type="bibr" rid="B5">Jäger and Vedel 2007</xref>, figs 4A–C, 5A–C in <xref ref-type="bibr" rid="B9">Quan et al. 2014</xref>, and figs 132A–C in <xref ref-type="bibr" rid="B17">Zhang et al. 2023</xref>) by having a similar long filiform E and similar simple <abbrev xmlns:xlink="http://www.w3.org/1999/xlink" xlink:title="retrolateral tibial apophysis" id="ABBRID0ESIAG" xlink:type="simple">RTA</abbrev>, but can be recognised from <italic><tp:taxon-name><tp:taxon-name-part taxon-name-part-type="genus" reg="Pseudopoda">P.</tp:taxon-name-part><tp:taxon-name-part taxon-name-part-type="species" reg="shuqiangi">shuqiangi</tp:taxon-name-part></tp:taxon-name></italic> by: 1) subterminal E with a tiny tooth-shaped <abbrev xmlns:xlink="http://www.w3.org/1999/xlink" xlink:title="embolic projection" id="ABBRID0EBJAG" xlink:type="simple">EP</abbrev>, and 2) width of <abbrev xmlns:xlink="http://www.w3.org/1999/xlink" xlink:title="retrolateral tibial apophysis" id="ABBRID0EFJAG" xlink:type="simple">RTA</abbrev> obviously thinner than <abbrev xmlns:xlink="http://www.w3.org/1999/xlink" xlink:title="tibia" id="ABBRID0EJJAG" xlink:type="simple">Ti</abbrev> in venter view (vs. E without <abbrev xmlns:xlink="http://www.w3.org/1999/xlink" xlink:title="embolic projection" id="ABBRID0ENJAG" xlink:type="simple">EP</abbrev>, width of <abbrev xmlns:xlink="http://www.w3.org/1999/xlink" xlink:title="retrolateral tibial apophysis" id="ABBRID0ERJAG" xlink:type="simple">RTA</abbrev> almost equal to <abbrev xmlns:xlink="http://www.w3.org/1999/xlink" xlink:title="tibia" id="ABBRID0EVJAG" xlink:type="simple">Ti</abbrev> in <italic><tp:taxon-name><tp:taxon-name-part taxon-name-part-type="genus" reg="Pseudopoda">P.</tp:taxon-name-part><tp:taxon-name-part taxon-name-part-type="species" reg="shuqiangi">shuqiangi</tp:taxon-name-part></tp:taxon-name></italic>); it can be recognised from <italic><tp:taxon-name><tp:taxon-name-part taxon-name-part-type="genus" reg="Pseudopoda">P.</tp:taxon-name-part><tp:taxon-name-part taxon-name-part-type="species" reg="lushanensis">lushanensis</tp:taxon-name-part></tp:taxon-name></italic> by: 1) E thin throughout its entire length, except embolic base, 2) subterminal E with a tiny tooth-shaped <abbrev xmlns:xlink="http://www.w3.org/1999/xlink" xlink:title="embolic projection" id="ABBRID0EPKAG" xlink:type="simple">EP</abbrev>, and 3) <abbrev xmlns:xlink="http://www.w3.org/1999/xlink" xlink:title="retrolateral tibial apophysis" id="ABBRID0ETKAG" xlink:type="simple">RTA</abbrev> broad throughout its entire length, arising from <abbrev xmlns:xlink="http://www.w3.org/1999/xlink" xlink:title="tibia" id="ABBRID0EXKAG" xlink:type="simple">Ti</abbrev> proximally (vs. both basal and proximal E broad, <abbrev xmlns:xlink="http://www.w3.org/1999/xlink" xlink:title="embolic projection" id="ABBRID0E2KAG" xlink:type="simple">EP</abbrev> absent, and <abbrev xmlns:xlink="http://www.w3.org/1999/xlink" xlink:title="retrolateral tibial apophysis" id="ABBRID0E6KAG" xlink:type="simple">RTA</abbrev> finger-shaped, arising subdistally from <abbrev xmlns:xlink="http://www.w3.org/1999/xlink" xlink:title="tibia" id="ABBRID0EDLAG" xlink:type="simple">Ti</abbrev> in <italic><tp:taxon-name><tp:taxon-name-part taxon-name-part-type="genus" reg="Pseudopoda">P.</tp:taxon-name-part><tp:taxon-name-part taxon-name-part-type="species" reg="lushanensis">lushanensis</tp:taxon-name-part></tp:taxon-name></italic>); it can be recognised from <italic><tp:taxon-name><tp:taxon-name-part taxon-name-part-type="genus" reg="Pseudopoda">P.</tp:taxon-name-part><tp:taxon-name-part taxon-name-part-type="species" reg="jiugongensis">jiugongensis</tp:taxon-name-part></tp:taxon-name></italic> by: 1) E arising from T at 9 o’clock position, 2) subterminal E with a tiny tooth-shaped <abbrev xmlns:xlink="http://www.w3.org/1999/xlink" xlink:title="embolic projection" id="ABBRID0E4LAG" xlink:type="simple">EP</abbrev>, and 3) <abbrev xmlns:xlink="http://www.w3.org/1999/xlink" xlink:title="retrolateral tibial apophysis" id="ABBRID0EBMAG" xlink:type="simple">RTA</abbrev> broad throughout its entire length, arising from <abbrev xmlns:xlink="http://www.w3.org/1999/xlink" xlink:title="tibia" id="ABBRID0EFMAG" xlink:type="simple">Ti</abbrev> proximally (vs. E arising from T at 10:30 o’clock position, <abbrev xmlns:xlink="http://www.w3.org/1999/xlink" xlink:title="embolic projection" id="ABBRID0EJMAG" xlink:type="simple">EP</abbrev> absent, and <abbrev xmlns:xlink="http://www.w3.org/1999/xlink" xlink:title="retrolateral tibial apophysis" id="ABBRID0ENMAG" xlink:type="simple">RTA</abbrev> finger-shaped with a blunt tip, arising medially from <abbrev xmlns:xlink="http://www.w3.org/1999/xlink" xlink:title="tibia" id="ABBRID0ERMAG" xlink:type="simple">Ti</abbrev> in <italic><tp:taxon-name><tp:taxon-name-part taxon-name-part-type="genus" reg="Pseudopoda">P.</tp:taxon-name-part><tp:taxon-name-part taxon-name-part-type="species" reg="jiugongensis">jiugongensis</tp:taxon-name-part></tp:taxon-name></italic>).</p></tp:treatment-sec><tp:treatment-sec sec-type="description" id="SECID0EANAG"><title>Description.</title><p><bold>Male (holotype)</bold>: Measurements: Small-sized. Body length 8.3, <abbrev xmlns:xlink="http://www.w3.org/1999/xlink" xlink:title="carapace" id="ABBRID0EINAG" xlink:type="simple">CA</abbrev> length 3.7, width 3.6; <abbrev xmlns:xlink="http://www.w3.org/1999/xlink" xlink:title="opisthosoma" id="ABBRID0EMNAG" xlink:type="simple">OS</abbrev> length 4.5, width 2.7. Eyes: <abbrev xmlns:xlink="http://www.w3.org/1999/xlink" xlink:title="anterior median eyes" id="ABBRID0EQNAG" xlink:type="simple">AME</abbrev> 0.17, <abbrev xmlns:xlink="http://www.w3.org/1999/xlink" xlink:title="anterior lateral eyes" id="ABBRID0EUNAG" xlink:type="simple">ALE</abbrev> 0.29, <abbrev xmlns:xlink="http://www.w3.org/1999/xlink" xlink:title="posterior median eyes" id="ABBRID0EYNAG" xlink:type="simple">PME</abbrev> 0.20, <abbrev xmlns:xlink="http://www.w3.org/1999/xlink" xlink:title="posterior lateral eyes" id="ABBRID0E3NAG" xlink:type="simple">PLE</abbrev> 0.27, <abbrev xmlns:xlink="http://www.w3.org/1999/xlink" xlink:title="anterior median eyes" id="ABBRID0EAOAG" xlink:type="simple">AME</abbrev>–<abbrev xmlns:xlink="http://www.w3.org/1999/xlink" xlink:title="anterior median eyes" id="ABBRID0EEOAG" xlink:type="simple">AME</abbrev> 0.13, <abbrev xmlns:xlink="http://www.w3.org/1999/xlink" xlink:title="anterior median eyes" id="ABBRID0EIOAG" xlink:type="simple">AME</abbrev>–<abbrev xmlns:xlink="http://www.w3.org/1999/xlink" xlink:title="anterior lateral eyes" id="ABBRID0EMOAG" xlink:type="simple">ALE</abbrev> 0.06, <abbrev xmlns:xlink="http://www.w3.org/1999/xlink" xlink:title="posterior median eyes" id="ABBRID0EQOAG" xlink:type="simple">PME</abbrev>–<abbrev xmlns:xlink="http://www.w3.org/1999/xlink" xlink:title="posterior median eyes" id="ABBRID0EUOAG" xlink:type="simple">PME</abbrev> 0.25, <abbrev xmlns:xlink="http://www.w3.org/1999/xlink" xlink:title="posterior median eyes" id="ABBRID0EYOAG" xlink:type="simple">PME</abbrev>–<abbrev xmlns:xlink="http://www.w3.org/1999/xlink" xlink:title="posterior lateral eyes" id="ABBRID0E3OAG" xlink:type="simple">PLE</abbrev> 0.32, <abbrev xmlns:xlink="http://www.w3.org/1999/xlink" xlink:title="anterior median eyes" id="ABBRID0EAPAG" xlink:type="simple">AME</abbrev>–<abbrev xmlns:xlink="http://www.w3.org/1999/xlink" xlink:title="posterior median eyes" id="ABBRID0EEPAG" xlink:type="simple">PME</abbrev> 0.26, <abbrev xmlns:xlink="http://www.w3.org/1999/xlink" xlink:title="anterior lateral eyes" id="ABBRID0EIPAG" xlink:type="simple">ALE</abbrev>–<abbrev xmlns:xlink="http://www.w3.org/1999/xlink" xlink:title="posterior lateral eyes" id="ABBRID0EMPAG" xlink:type="simple">PLE</abbrev> 0.23, <abbrev xmlns:xlink="http://www.w3.org/1999/xlink" xlink:title="clypeus height" id="ABBRID0EQPAG" xlink:type="simple">CH</abbrev><abbrev xmlns:xlink="http://www.w3.org/1999/xlink" xlink:title="anterior median eyes" id="ABBRID0EUPAG" xlink:type="simple">AME</abbrev> 0.31, <abbrev xmlns:xlink="http://www.w3.org/1999/xlink" xlink:title="clypeus height" id="ABBRID0EYPAG" xlink:type="simple">CH</abbrev><abbrev xmlns:xlink="http://www.w3.org/1999/xlink" xlink:title="anterior lateral eyes" id="ABBRID0E3PAG" xlink:type="simple">ALE</abbrev> 0.30. Spination: <abbrev xmlns:xlink="http://www.w3.org/1999/xlink" xlink:title="palp" id="ABBRID0EAQAG" xlink:type="simple">Pp</abbrev> 131, 101, 3000; <abbrev xmlns:xlink="http://www.w3.org/1999/xlink" xlink:title="femur" id="ABBRID0EEQAG" xlink:type="simple">Fe</abbrev> I 523, II 323, III 322, IV 331; <abbrev xmlns:xlink="http://www.w3.org/1999/xlink" xlink:title="patella" id="ABBRID0EIQAG" xlink:type="simple">Pa</abbrev> I–II 001, III–IV 000; <abbrev xmlns:xlink="http://www.w3.org/1999/xlink" xlink:title="tibia" id="ABBRID0EMQAG" xlink:type="simple">Ti</abbrev> I 1118, II 1116, III–IV 2126; <abbrev xmlns:xlink="http://www.w3.org/1999/xlink" xlink:title="metatarsus" id="ABBRID0EQQAG" xlink:type="simple">Mt</abbrev> I–IV 2024. Measurements of palp and legs: <abbrev xmlns:xlink="http://www.w3.org/1999/xlink" xlink:title="palp" id="ABBRID0EUQAG" xlink:type="simple">Pp</abbrev> 5.7 (1.9, 0.8, 0.9, –, 2.1), I 18.1 (4.8, 1.3, 5.4, 4.9, 1.7), II 19.7 (5.7, 1.4, 5.7, 5.2, 1.7), III 14.9 (4.6, 1.2, 4.1, 3.8, 1.2), IV 17.2 (5.3, 1.1, 4.7, 4.6, 1.5). Leg formula: II-I-IV-III. Chelicerae with 3 promarginal, 4 retromarginal teeth, and c. 33 intermarginal denticles.</p><p>Palp (Figs <xref ref-type="fig" rid="F6">6A–D</xref>): as in diagnosis. T spherical. C long and membranous, arising from T in 12 o’clock position. E long and filiform, arising in 9 o’clock position from T; E running retrolaterally first, then distally, finally ventrally to distally; subterminal E with a tiny tooth-shaped <abbrev xmlns:xlink="http://www.w3.org/1999/xlink" xlink:title="embolic projection" id="ABBRID0E5QAG" xlink:type="simple">EP</abbrev>. Length of <abbrev xmlns:xlink="http://www.w3.org/1999/xlink" xlink:title="retrolateral tibial apophysis" id="ABBRID0ECRAG" xlink:type="simple">RTA</abbrev> almost same as <abbrev xmlns:xlink="http://www.w3.org/1999/xlink" xlink:title="tibia" id="ABBRID0EGRAG" xlink:type="simple">Ti</abbrev>.</p><fig id="F6" position="float" orientation="portrait"><object-id xmlns:xlink="http://www.w3.org/1999/xlink" content-type="doi" xlink:type="simple">10.3897/zookeys.1230.142418.figure6</object-id><object-id xmlns:xlink="http://www.w3.org/1999/xlink" content-type="arpha" xlink:type="simple">564D46C7-901C-5375-A6B7-57B7FD505781</object-id><label>Figure 6.</label><caption><p><italic><tp:taxon-name><tp:taxon-name-part taxon-name-part-type="genus" reg="Pseudopoda">Pseudopoda</tp:taxon-name-part><tp:taxon-name-part taxon-name-part-type="species" reg="yejiachangensis">yejiachangensis</tp:taxon-name-part></tp:taxon-name></italic> Zhang, Chen, Liu, Jäger &amp; Hu, sp. nov., left male palp <bold>A</bold> prolateral <bold>B</bold> ventral <bold>C</bold> retrolateral <bold>D</bold> detail of <abbrev xmlns:xlink="http://www.w3.org/1999/xlink" xlink:title="embolic projection" id="ABBRID0EFSAG" xlink:type="simple">EP</abbrev>. Abbreviations: C, conductor; E, embolus; <abbrev xmlns:xlink="http://www.w3.org/1999/xlink" xlink:title="embolic projection" id="ABBRID0EJSAG" xlink:type="simple">EP</abbrev>, embolic projection; <abbrev xmlns:xlink="http://www.w3.org/1999/xlink" xlink:title="retrolateral tibial apophysis" id="ABBRID0ENSAG" xlink:type="simple">RTA</abbrev>, retrolateral tibial apophysis; <abbrev xmlns:xlink="http://www.w3.org/1999/xlink" xlink:title="spermophor" id="ABBRID0ERSAG" xlink:type="simple">Sp</abbrev>, spermophor; <abbrev xmlns:xlink="http://www.w3.org/1999/xlink" xlink:title="subtegulum" id="ABBRID0EVSAG" xlink:type="simple">ST</abbrev>, subtegulum; T, tegulum. Scale bars: 0.5 mm (<bold>A–C</bold>); 0.1 mm (<bold>D</bold>).</p></caption><graphic xmlns:xlink="http://www.w3.org/1999/xlink" xlink:href="zookeys-1230-231_article-142418__-g006.jpg" position="float" orientation="portrait" xlink:type="simple" id="oo_1271796.jpg"><uri content-type="original_file" xlink:type="simple">https://binary.pensoft.net/fig/1271796</uri></graphic></fig><p>Colouration (Figs <xref ref-type="fig" rid="F7">7A, B</xref>): <abbrev xmlns:xlink="http://www.w3.org/1999/xlink" xlink:title="carapace" id="ABBRID0EITAG" xlink:type="simple">CA</abbrev> yellow, with brown spots and dense cover of setae, both latter forming two lateral bands. Fovea dark. Sternum yellow. Legs yellow, with brown spots and spine patches. <abbrev xmlns:xlink="http://www.w3.org/1999/xlink" xlink:title="opisthosoma" id="ABBRID0EMTAG" xlink:type="simple">OS</abbrev> yellow, dorsum with dark brown margin and brown patches pairwise arranged, posteriorly fused, venter with some small brown spots and dark transversal patch posteriorly.</p><fig id="F7" position="float" orientation="portrait"><object-id xmlns:xlink="http://www.w3.org/1999/xlink" content-type="doi" xlink:type="simple">10.3897/zookeys.1230.142418.figure7</object-id><object-id xmlns:xlink="http://www.w3.org/1999/xlink" content-type="arpha" xlink:type="simple">8200B522-82A3-587D-83ED-D3CF59D04238</object-id><label>Figure 7.</label><caption><p>Habitus of male <italic><tp:taxon-name><tp:taxon-name-part taxon-name-part-type="genus" reg="Pseudopoda">Pseudopoda</tp:taxon-name-part><tp:taxon-name-part taxon-name-part-type="species" reg="yejiachangensis">yejiachangensis</tp:taxon-name-part></tp:taxon-name></italic> Zhang, Chen, Liu, Jäger &amp; Hu, sp. nov. <bold>A</bold> dorsal <bold>B</bold> ventral. Scale bars: 2 mm.</p></caption><graphic xmlns:xlink="http://www.w3.org/1999/xlink" xlink:href="zookeys-1230-231_article-142418__-g007.jpg" position="float" orientation="portrait" xlink:type="simple" id="oo_1271797.jpg"><uri content-type="original_file" xlink:type="simple">https://binary.pensoft.net/fig/1271797</uri></graphic></fig><p><bold>Female</bold>: Unknown.</p></tp:treatment-sec><tp:treatment-sec sec-type="distribution" id="SECID0EQUAG"><title>Distribution.</title><p>Known only from the type locality (Fig. <xref ref-type="fig" rid="F11">11</xref>).</p></tp:treatment-sec><tp:treatment-sec sec-type="remarks" id="SECID0E1UAG"><title>Remarks.</title><p>This species was collected from the same mountain range as <italic><tp:taxon-name><tp:taxon-name-part taxon-name-part-type="genus" reg="Pseudopoda">P.</tp:taxon-name-part><tp:taxon-name-part taxon-name-part-type="species" reg="papilionacea">papilionacea</tp:taxon-name-part></tp:taxon-name></italic> Zhang, Jäger &amp; Liu, 2023. However, both sexes of <italic><tp:taxon-name><tp:taxon-name-part taxon-name-part-type="genus" reg="Pseudopoda">P.</tp:taxon-name-part><tp:taxon-name-part taxon-name-part-type="species" reg="papilionacea">papilionacea</tp:taxon-name-part></tp:taxon-name></italic> are known (<xref ref-type="bibr" rid="B17">Zhang et al. 2023</xref>). In addition, the nearest species of the genus, <italic><tp:taxon-name><tp:taxon-name-part taxon-name-part-type="genus" reg="Pseudopoda">P.</tp:taxon-name-part><tp:taxon-name-part taxon-name-part-type="species" reg="longxiensis">longxiensis</tp:taxon-name-part></tp:taxon-name></italic> Zhang, Jäger &amp; Liu, 2023, is distributed about 150 km from this species (outside the endemic range of most <italic><tp:taxon-name><tp:taxon-name-part taxon-name-part-type="genus" reg="Pseudopoda">Pseudopoda</tp:taxon-name-part></tp:taxon-name></italic> species, personal observation), and the distinct differences of habitus (e.g., <abbrev xmlns:xlink="http://www.w3.org/1999/xlink" xlink:title="carapace" id="ABBRID0EMWAG" xlink:type="simple">CA</abbrev> with brown patterns and dense cover of setae vs. <abbrev xmlns:xlink="http://www.w3.org/1999/xlink" xlink:title="carapace" id="ABBRID0EQWAG" xlink:type="simple">CA</abbrev> with black spots, without setae) (cf. figs 7A, B vs. figs 156A, B in <xref ref-type="bibr" rid="B17">Zhang et al. 2023</xref>) indicating that they are likely not conspecific. Further research and future findings are needed to resolve this ambiguity conclusively.</p></tp:treatment-sec><tp:treatment-sec><!--Section generated to contain objects referenced in tp:taxon-treatment.--><fig id="F11" position="float" orientation="portrait"><object-id xmlns:xlink="http://www.w3.org/1999/xlink" content-type="doi" xlink:type="simple">10.3897/zookeys.1230.142418.figure11</object-id><object-id xmlns:xlink="http://www.w3.org/1999/xlink" content-type="arpha" xlink:type="simple">2DD389EE-CF1D-5E83-A607-9B90F3A50015</object-id><label>Figure 11.</label><caption><p>Distribution map of the four new <italic><tp:taxon-name><tp:taxon-name-part taxon-name-part-type="genus" reg="Pseudopoda">Pseudopoda</tp:taxon-name-part></tp:taxon-name></italic> species <bold>1</bold><italic><tp:taxon-name><tp:taxon-name-part taxon-name-part-type="genus" reg="Pseudopoda">P.</tp:taxon-name-part><tp:taxon-name-part taxon-name-part-type="species" reg="campylotropa">campylotropa</tp:taxon-name-part></tp:taxon-name></italic> Zhang, Chen, Liu, Jäger &amp; Hu, sp. nov. <bold>2</bold><italic><tp:taxon-name><tp:taxon-name-part taxon-name-part-type="genus" reg="Pseudopoda">P.</tp:taxon-name-part><tp:taxon-name-part taxon-name-part-type="species" reg="caoguii">caoguii</tp:taxon-name-part></tp:taxon-name></italic> Zhang, Chen, Liu, Jäger &amp; Hu, sp. nov. <bold>3</bold><italic><tp:taxon-name><tp:taxon-name-part taxon-name-part-type="genus" reg="Pseudopoda">P.</tp:taxon-name-part><tp:taxon-name-part taxon-name-part-type="species" reg="yejiachangensis">yejiachangensis</tp:taxon-name-part></tp:taxon-name></italic> Zhang, Chen, Liu, Jäger &amp; Hu, sp. nov. <bold>4</bold><italic><tp:taxon-name><tp:taxon-name-part taxon-name-part-type="genus" reg="Pseudopoda">P.</tp:taxon-name-part><tp:taxon-name-part taxon-name-part-type="species" reg="ornithorhynchus">ornithorhynchus</tp:taxon-name-part></tp:taxon-name></italic> Zhang, Chen, Liu, Jäger &amp; Hu, sp. nov.</p></caption><graphic xmlns:xlink="http://www.w3.org/1999/xlink" xlink:href="zookeys-1230-231_article-142418__-g011.jpg" position="float" orientation="portrait" xlink:type="simple" id="oo_1271801.jpg"><uri content-type="original_file" xlink:type="simple">https://binary.pensoft.net/fig/1271801</uri></graphic></fig></tp:treatment-sec><ref-list><ref id="B5"><mixed-citation xmlns:xlink="http://www.w3.org/1999/xlink" xlink:type="simple"><person-group><name name-style="western"><surname>Jäger</surname><given-names>P</given-names></name><name name-style="western"><surname>Vedel</surname><given-names>V</given-names></name></person-group> (<year>2007</year>) <article-title><tp:taxon-name><tp:taxon-name-part taxon-name-part-type="family">Sparassidae</tp:taxon-name-part></tp:taxon-name> of China 4. The genus <italic><tp:taxon-name><tp:taxon-name-part taxon-name-part-type="genus">Pseudopoda</tp:taxon-name-part></tp:taxon-name></italic> (<tp:taxon-name><tp:taxon-name-part taxon-name-part-type="order">Araneae</tp:taxon-name-part></tp:taxon-name>: <tp:taxon-name><tp:taxon-name-part taxon-name-part-type="family">Sparassidae</tp:taxon-name-part></tp:taxon-name>) in Yunnan Province.</article-title><source>Zootaxa</source><volume>1623</volume>: <fpage>1</fpage>–<lpage>38</lpage>. <ext-link xlink:href="10.11646/zootaxa.1623.1.1" ext-link-type="doi" xlink:type="simple">https://doi.org/10.11646/zootaxa.1623.1.1</ext-link></mixed-citation></ref><ref id="B9"><mixed-citation xmlns:xlink="http://www.w3.org/1999/xlink" xlink:type="simple"><person-group><name name-style="western"><surname>Quan</surname><given-names>D</given-names></name><name name-style="western"><surname>Zhong</surname><given-names>Y</given-names></name><name name-style="western"><surname>Liu</surname><given-names>J</given-names></name></person-group> (<year>2014</year>) <article-title>Four <italic><tp:taxon-name><tp:taxon-name-part taxon-name-part-type="genus">Pseudopoda</tp:taxon-name-part></tp:taxon-name></italic> species (<tp:taxon-name><tp:taxon-name-part taxon-name-part-type="order">Araneae</tp:taxon-name-part></tp:taxon-name>: <tp:taxon-name><tp:taxon-name-part taxon-name-part-type="family">Sparassidae</tp:taxon-name-part></tp:taxon-name>) from southern China.</article-title><source>Zootaxa</source><volume>3754</volume>(<issue>5</issue>): <fpage>555</fpage>–<lpage>571</lpage>. <ext-link xlink:href="10.11646/zootaxa.3754.5.2" ext-link-type="doi" xlink:type="simple">https://doi.org/10.11646/zootaxa.3754.5.2</ext-link></mixed-citation></ref><ref id="B17"><mixed-citation xmlns:xlink="http://www.w3.org/1999/xlink" xlink:type="simple"><person-group><name name-style="western"><surname>Zhang</surname><given-names>H</given-names></name><name name-style="western"><surname>Zhu</surname><given-names>Y</given-names></name><name name-style="western"><surname>Zhong</surname><given-names>Y</given-names></name><name name-style="western"><surname>Jäger</surname><given-names>P</given-names></name><name name-style="western"><surname>Liu</surname><given-names>J</given-names></name></person-group> (<year>2023</year>) <article-title>A taxonomic revision of the spider genus <italic><tp:taxon-name><tp:taxon-name-part taxon-name-part-type="genus">Pseudopoda</tp:taxon-name-part></tp:taxon-name></italic> Jäger, 2000 (<tp:taxon-name><tp:taxon-name-part taxon-name-part-type="order">Araneae</tp:taxon-name-part></tp:taxon-name>: <tp:taxon-name><tp:taxon-name-part taxon-name-part-type="family">Sparassidae</tp:taxon-name-part></tp:taxon-name>) from East, South and Southeast Asia.</article-title><source>Megataxa</source><volume>9</volume>(<issue>1</issue>): <fpage>1</fpage>–<lpage>304</lpage>. <ext-link xlink:href="10.11646/megataxa.9.1.1" ext-link-type="doi" xlink:type="simple">https://doi.org/10.11646/megataxa.9.1.1</ext-link></mixed-citation></ref></ref-list></tp:taxon-treatment>
