# Supplementary material for: ﻿Four new species of Pseudopoda Jäger, 2000 (Araneae, Sparassidae, Heteropodinae) from China and Vietnam
Source: Zookeys. 2025 Mar 6;1230:231–45. doi: 10.3897/zookeys.1230.142418 (PMC11907246; doi:10.3897/zookeys.1230.142418)
Supplement: XML Treatment for Pseudopoda ornithorhynchus [file zookeys.1230.142418-treatment5.xml]

<!DOCTYPE tp:taxon-treatment
  PUBLIC "-//TaxonX//DTD Taxonomic Treatment Publishing DTD v0 20100105//EN" "tax-treatment-NSO.dtd">
<tp:taxon-treatment xmlns:tp="http://www.plazi.org/taxpub"><tp:treatment-meta><kwd-group><label>Taxon classification</label><kwd>
              <named-content content-type="kingdom">Animalia</named-content>
            </kwd><kwd>
              <named-content content-type="order">Araneae</named-content>
            </kwd><kwd>
              <named-content content-type="family">Sparassidae</named-content>
            </kwd></kwd-group><mixed-citation publication-type="journal"><person-group><name><surname>Zhang</surname><given-names>He</given-names></name><name><surname>Chen</surname><given-names>Hailun</given-names></name><name><surname>Zhang</surname><given-names>Fan</given-names></name><name><surname>Liu</surname><given-names>Jie</given-names></name><name><surname>Jäger</surname><given-names>Peter</given-names></name><name><surname>Fan</surname><given-names>Qiangyong</given-names></name><name><surname>Cheng</surname><given-names>Lin</given-names></name><name><surname>Hu</surname><given-names>Changhao</given-names></name></person-group><article-title>﻿Four new species of <italic><tp:taxon-name><tp:taxon-name-part taxon-name-part-type="genus" reg="Pseudopoda">Pseudopoda</tp:taxon-name-part></tp:taxon-name></italic> Jäger, 2000 (<tp:taxon-name><tp:taxon-name-part taxon-name-part-type="order">Araneae</tp:taxon-name-part></tp:taxon-name>, <tp:taxon-name><tp:taxon-name-part taxon-name-part-type="family">Sparassidae</tp:taxon-name-part></tp:taxon-name>, <tp:taxon-name><tp:taxon-name-part taxon-name-part-type="subfamily">Heteropodinae</tp:taxon-name-part></tp:taxon-name>) from China and Vietnam</article-title><source>Zookeys</source><day>06</day><month>03</month><year>2025</year><volume>1230</volume><fpage>231</fpage><lpage>245</lpage><pub-id pub-id-type="doi">10.3897/zookeys.1230.142418</pub-id></mixed-citation></tp:treatment-meta><tp:nomenclature><label>﻿</label><tp:taxon-name>
            <object-id xmlns:xlink="http://www.w3.org/1999/xlink" content-type="arpha" xlink:type="simple">26D8DA06-56A8-55D4-8585-AD05C62B8CB3</object-id>
            <tp:taxon-name-part taxon-name-part-type="genus" reg="Pseudopoda">Pseudopoda</tp:taxon-name-part>
            <tp:taxon-name-part taxon-name-part-type="species" reg="ornithorhynchus">ornithorhynchus</tp:taxon-name-part>
            <object-id xmlns:xlink="http://www.w3.org/1999/xlink" content-type="zoobank" xlink:type="simple">https://zoobank.org/9311A7A5-5244-431F-823E-DD90B3F4D1E5</object-id>
          </tp:taxon-name><tp:taxon-authority>Zhang, Chen, Liu, Jäger &amp; Hu</tp:taxon-authority><tp:taxon-status xmlns:xlink="http://www.w3.org/1999/xlink" xlink:type="simple">sp. nov.</tp:taxon-status><xref ref-type="fig" rid="F8">Figs 8</xref><xref ref-type="fig" rid="F9">, 9</xref><xref ref-type="fig" rid="F10">, 10</xref><xref ref-type="fig" rid="F11">, 11</xref></tp:nomenclature><tp:treatment-sec sec-type="type material" id="SECID0ESYAG"><title>Type material.</title><p><bold><italic>Holotype</italic></bold> male: Vietnam: • Vinh Phuc Province: Tam Dao National Park, Pitfall trap, <named-content xmlns:xlink="http://www.w3.org/1999/xlink" content-type="dwc:verbatimCoordinates" xlink:type="simple"><named-content content-type="geo-json" specific-use="{&#34;type&#34;:&#34;Point&#34;,&#34;coordinates&#34;:[105.623333,21.418611]}" id="NCID0EAZAG" xlink:type="simple">21°25'7"N, 105°37'24"E</named-content></named-content>, alt. 80 m, 1–30 December 2007, Dinh Sac Pham leg. (<abbrev xmlns:xlink="http://www.w3.org/1999/xlink" content-type="institution" xlink:title="Center for Behavioural Ecology and Evolution" id="ABBRID0EFZAG" xlink:type="simple">CBEE</abbrev>, LJ201804699).</p></tp:treatment-sec><tp:treatment-sec sec-type="etymology" id="SECID0EKZAG"><title>Etymology.</title><p>The specific name is derived from Greek 'ornitho' meaning 'bird', and 'rhynchus' meaning 'beak', referring to the shape of the <abbrev xmlns:xlink="http://www.w3.org/1999/xlink" xlink:title="retrolateral tibial apophysis" id="ABBRID0EQZAG" xlink:type="simple">RTA</abbrev>; adjective.</p></tp:treatment-sec><tp:treatment-sec sec-type="diagnosis" id="SECID0EUZAG"><title>Diagnosis.</title><p>Males of <italic><tp:taxon-name><tp:taxon-name-part taxon-name-part-type="genus" reg="Pseudopoda">P.</tp:taxon-name-part><tp:taxon-name-part taxon-name-part-type="species" reg="ornithorhynchus">ornithorhynchus</tp:taxon-name-part></tp:taxon-name></italic> Zhang, Chen, Liu, Jäger &amp; Hu, sp. nov. resemble those of <italic><tp:taxon-name><tp:taxon-name-part taxon-name-part-type="genus" reg="Pseudopoda">P.</tp:taxon-name-part><tp:taxon-name-part taxon-name-part-type="species" reg="yangtaiensis">yangtaiensis</tp:taxon-name-part></tp:taxon-name></italic> Zhang, Jäger &amp; Liu, 2023 (cf. figs 8A–C, 9A, B vs. figs 268A–C in <xref ref-type="bibr" rid="B17">Zhang et al. 2023</xref>) by having a bird’s beak-shaped <abbrev xmlns:xlink="http://www.w3.org/1999/xlink" xlink:title="retrolateral tibial apophysis" id="ABBRID0EU1AG" xlink:type="simple">RTA</abbrev>, but can be recognised by: 1) E without basal protrusion, 2) <abbrev xmlns:xlink="http://www.w3.org/1999/xlink" xlink:title="embolic projection" id="ABBRID0EY1AG" xlink:type="simple">EP</abbrev> short and digitiform, and 3) basal <abbrev xmlns:xlink="http://www.w3.org/1999/xlink" xlink:title="retrolateral tibial apophysis" id="ABBRID0E31AG" xlink:type="simple">RTA</abbrev> columnar (vs. E with a basal prolateral protrusion, <abbrev xmlns:xlink="http://www.w3.org/1999/xlink" xlink:title="embolic projection" id="ABBRID0EA2AG" xlink:type="simple">EP</abbrev> long and lamellar, arising from T at 1 o’clock position, basal <abbrev xmlns:xlink="http://www.w3.org/1999/xlink" xlink:title="retrolateral tibial apophysis" id="ABBRID0EE2AG" xlink:type="simple">RTA</abbrev> lamellar in <italic><tp:taxon-name><tp:taxon-name-part taxon-name-part-type="genus" reg="Pseudopoda">P.</tp:taxon-name-part><tp:taxon-name-part taxon-name-part-type="species" reg="yangtaiensis">yangtaiensis</tp:taxon-name-part></tp:taxon-name></italic>).</p></tp:treatment-sec><tp:treatment-sec sec-type="description" id="SECID0ET2AG"><title>Description.</title><p><bold>Male (holotype)</bold>: Measurements: Small-sized. Body length 7.6, <abbrev xmlns:xlink="http://www.w3.org/1999/xlink" xlink:title="carapace" id="ABBRID0E22AG" xlink:type="simple">CA</abbrev> length 3.8, width 3.2; <abbrev xmlns:xlink="http://www.w3.org/1999/xlink" xlink:title="opisthosoma" id="ABBRID0E62AG" xlink:type="simple">OS</abbrev> length 3.6, width 2.3. Eyes: <abbrev xmlns:xlink="http://www.w3.org/1999/xlink" xlink:title="anterior median eyes" id="ABBRID0ED3AG" xlink:type="simple">AME</abbrev> 0.15, <abbrev xmlns:xlink="http://www.w3.org/1999/xlink" xlink:title="anterior lateral eyes" id="ABBRID0EH3AG" xlink:type="simple">ALE</abbrev> 0.29, <abbrev xmlns:xlink="http://www.w3.org/1999/xlink" xlink:title="posterior median eyes" id="ABBRID0EL3AG" xlink:type="simple">PME</abbrev> 0.29, <abbrev xmlns:xlink="http://www.w3.org/1999/xlink" xlink:title="posterior lateral eyes" id="ABBRID0EP3AG" xlink:type="simple">PLE</abbrev> 0.29, <abbrev xmlns:xlink="http://www.w3.org/1999/xlink" xlink:title="anterior median eyes" id="ABBRID0ET3AG" xlink:type="simple">AME</abbrev>–<abbrev xmlns:xlink="http://www.w3.org/1999/xlink" xlink:title="anterior median eyes" id="ABBRID0EX3AG" xlink:type="simple">AME</abbrev> 0.11, <abbrev xmlns:xlink="http://www.w3.org/1999/xlink" xlink:title="anterior median eyes" id="ABBRID0E23AG" xlink:type="simple">AME</abbrev>–<abbrev xmlns:xlink="http://www.w3.org/1999/xlink" xlink:title="anterior lateral eyes" id="ABBRID0E63AG" xlink:type="simple">ALE</abbrev> 0.04, <abbrev xmlns:xlink="http://www.w3.org/1999/xlink" xlink:title="posterior median eyes" id="ABBRID0ED4AG" xlink:type="simple">PME</abbrev>–<abbrev xmlns:xlink="http://www.w3.org/1999/xlink" xlink:title="posterior median eyes" id="ABBRID0EH4AG" xlink:type="simple">PME</abbrev> 0.12, <abbrev xmlns:xlink="http://www.w3.org/1999/xlink" xlink:title="posterior median eyes" id="ABBRID0EL4AG" xlink:type="simple">PME</abbrev>–<abbrev xmlns:xlink="http://www.w3.org/1999/xlink" xlink:title="posterior lateral eyes" id="ABBRID0EP4AG" xlink:type="simple">PLE</abbrev> 0.31, <abbrev xmlns:xlink="http://www.w3.org/1999/xlink" xlink:title="anterior median eyes" id="ABBRID0ET4AG" xlink:type="simple">AME</abbrev>–<abbrev xmlns:xlink="http://www.w3.org/1999/xlink" xlink:title="posterior median eyes" id="ABBRID0EX4AG" xlink:type="simple">PME</abbrev> 0.24, <abbrev xmlns:xlink="http://www.w3.org/1999/xlink" xlink:title="anterior lateral eyes" id="ABBRID0E24AG" xlink:type="simple">ALE</abbrev>–<abbrev xmlns:xlink="http://www.w3.org/1999/xlink" xlink:title="posterior lateral eyes" id="ABBRID0E64AG" xlink:type="simple">PLE</abbrev> 0.19, <abbrev xmlns:xlink="http://www.w3.org/1999/xlink" xlink:title="clypeus height" id="ABBRID0ED5AG" xlink:type="simple">CH</abbrev><abbrev xmlns:xlink="http://www.w3.org/1999/xlink" xlink:title="anterior median eyes" id="ABBRID0EH5AG" xlink:type="simple">AME</abbrev> 0.43, <abbrev xmlns:xlink="http://www.w3.org/1999/xlink" xlink:title="clypeus height" id="ABBRID0EL5AG" xlink:type="simple">CH</abbrev><abbrev xmlns:xlink="http://www.w3.org/1999/xlink" xlink:title="anterior lateral eyes" id="ABBRID0EP5AG" xlink:type="simple">ALE</abbrev> 0.32. Spination: <abbrev xmlns:xlink="http://www.w3.org/1999/xlink" xlink:title="palp" id="ABBRID0ET5AG" xlink:type="simple">Pp</abbrev> 131, 101, 3100; <abbrev xmlns:xlink="http://www.w3.org/1999/xlink" xlink:title="femur" id="ABBRID0EX5AG" xlink:type="simple">Fe</abbrev> I 323, II 313, III 323, IV 331; <abbrev xmlns:xlink="http://www.w3.org/1999/xlink" xlink:title="patella" id="ABBRID0E25AG" xlink:type="simple">Pa</abbrev> I–II 101, III 001, IV 000; <abbrev xmlns:xlink="http://www.w3.org/1999/xlink" xlink:title="tibia" id="ABBRID0E65AG" xlink:type="simple">Ti</abbrev> I 2128, II 1116, III–IV 2126; <abbrev xmlns:xlink="http://www.w3.org/1999/xlink" xlink:title="metatarsus" id="ABBRID0ED6AG" xlink:type="simple">Mt</abbrev> I–III 2024, IV 3036. Measurements of palp and legs: <abbrev xmlns:xlink="http://www.w3.org/1999/xlink" xlink:title="palp" id="ABBRID0EH6AG" xlink:type="simple">Pp</abbrev> 6.3 (2.0, 0.8, 1.1, –, 2.4), I 22.8 (6.2, 1.6, 6.7, 6.0, 2.3), II 23.6 (6.2, 1.5, 7.2, 6.4, 2.3), III 17.7 (5.2, 1.3, 5.0, 4.5, 1.7), IV 21.9 (6.3, 1.4, 5.7, 6.4, 2.1). Leg formula: II-I-IV-III. Chelicerae with 3 promarginal, 4 retromarginal teeth, and c. 28 intermarginal denticles.</p><p>Palp (Figs <xref ref-type="fig" rid="F8">8A–C</xref>, <xref ref-type="fig" rid="F9">9A, B</xref>): as in diagnosis. C slightly sclerotized throughout, arising from T at 11 o’clock position. E strongly elongated with one distal coil, with broad basal part and thin terminal part, arising from 8:30 o’clock position of T. <abbrev xmlns:xlink="http://www.w3.org/1999/xlink" xlink:title="embolic projection" id="ABBRID0EV6AG" xlink:type="simple">EP</abbrev> digitiform. <abbrev xmlns:xlink="http://www.w3.org/1999/xlink" xlink:title="retrolateral tibial apophysis" id="ABBRID0EZ6AG" xlink:type="simple">RTA</abbrev> arising medially from <abbrev xmlns:xlink="http://www.w3.org/1999/xlink" xlink:title="tibia" id="ABBRID0E46AG" xlink:type="simple">Ti</abbrev>, tip retrolaterad.</p><fig id="F8" position="float" orientation="portrait"><object-id xmlns:xlink="http://www.w3.org/1999/xlink" content-type="doi" xlink:type="simple">10.3897/zookeys.1230.142418.figure8</object-id><object-id xmlns:xlink="http://www.w3.org/1999/xlink" content-type="arpha" xlink:type="simple">DEA1787A-8E5E-537B-A874-A13440856338</object-id><label>Figure 8.</label><caption><p><italic><tp:taxon-name><tp:taxon-name-part taxon-name-part-type="genus" reg="Pseudopoda">Pseudopoda</tp:taxon-name-part><tp:taxon-name-part taxon-name-part-type="species" reg="ornithorhynchus">ornithorhynchus</tp:taxon-name-part></tp:taxon-name></italic> Zhang, Chen, Liu, Jäger &amp; Hu, sp. nov., left male palp <bold>A</bold> prolateral <bold>B</bold> ventral <bold>C</bold> retrolateral. Abbreviations: C, conductor; E, embolus; <abbrev xmlns:xlink="http://www.w3.org/1999/xlink" xlink:title="embolic projection" id="ABBRID0E1ABG" xlink:type="simple">EP</abbrev>, embolic projection; <abbrev xmlns:xlink="http://www.w3.org/1999/xlink" xlink:title="retrolateral tibial apophysis" id="ABBRID0E5ABG" xlink:type="simple">RTA</abbrev>, retrolateral tibial apophysis; <abbrev xmlns:xlink="http://www.w3.org/1999/xlink" xlink:title="spermophor" id="ABBRID0ECBBG" xlink:type="simple">Sp</abbrev>, spermophor. Scale bars: 0.5 mm.</p></caption><graphic xmlns:xlink="http://www.w3.org/1999/xlink" xlink:href="zookeys-1230-231_article-142418__-g008.jpg" position="float" orientation="portrait" xlink:type="simple" id="oo_1271798.jpg"><uri content-type="original_file" xlink:type="simple">https://binary.pensoft.net/fig/1271798</uri></graphic></fig><fig id="F9" position="float" orientation="portrait"><object-id xmlns:xlink="http://www.w3.org/1999/xlink" content-type="doi" xlink:type="simple">10.3897/zookeys.1230.142418.figure9</object-id><object-id xmlns:xlink="http://www.w3.org/1999/xlink" content-type="arpha" xlink:type="simple">1E37CCE9-0822-5047-B321-390E8FEBAAA0</object-id><label>Figure 9.</label><caption><p><italic><tp:taxon-name><tp:taxon-name-part taxon-name-part-type="genus" reg="Pseudopoda">Pseudopoda</tp:taxon-name-part><tp:taxon-name-part taxon-name-part-type="species" reg="ornithorhynchus">ornithorhynchus</tp:taxon-name-part></tp:taxon-name></italic> Zhang, Chen, Liu, Jäger &amp; Hu, sp. nov., left male palpal bulb <bold>A</bold> prolateral <bold>B</bold> ventral. Abbreviations: C, conductor; E, embolus; <abbrev xmlns:xlink="http://www.w3.org/1999/xlink" xlink:title="embolic projection" id="ABBRID0ECCBG" xlink:type="simple">EP</abbrev>, embolic projection; <abbrev xmlns:xlink="http://www.w3.org/1999/xlink" xlink:title="subtegulum" id="ABBRID0EGCBG" xlink:type="simple">ST</abbrev>, subtegulum; T, tegulum. Scale bars: 0.5 mm.</p></caption><graphic xmlns:xlink="http://www.w3.org/1999/xlink" xlink:href="zookeys-1230-231_article-142418__-g009.jpg" position="float" orientation="portrait" xlink:type="simple" id="oo_1271799.jpg"><uri content-type="original_file" xlink:type="simple">https://binary.pensoft.net/fig/1271799</uri></graphic></fig><p>Colouration (Figs <xref ref-type="fig" rid="F10">10A, B</xref>): <abbrev xmlns:xlink="http://www.w3.org/1999/xlink" xlink:title="carapace" id="ABBRID0EVCBG" xlink:type="simple">CA</abbrev> yellowish-brown with few dots. Fovea dark reddish-brown. Sternum and legs yellow, the latter with faint dots. <abbrev xmlns:xlink="http://www.w3.org/1999/xlink" xlink:title="opisthosoma" id="ABBRID0EZCBG" xlink:type="simple">OS</abbrev> yellow, dorsum with irregular brown markings, especially in the posterior half, i.e. transversal bars, venter with brown spots, with an inverted triangle brown marking anterior to spinnerets.</p><fig id="F10" position="float" orientation="portrait"><object-id xmlns:xlink="http://www.w3.org/1999/xlink" content-type="doi" xlink:type="simple">10.3897/zookeys.1230.142418.figure10</object-id><object-id xmlns:xlink="http://www.w3.org/1999/xlink" content-type="arpha" xlink:type="simple">3DFB373F-7D3F-56B3-A2D0-AC1FDD4A7EBC</object-id><label>Figure 10.</label><caption><p>Habitus of male <italic><tp:taxon-name><tp:taxon-name-part taxon-name-part-type="genus" reg="Pseudopoda">Pseudopoda</tp:taxon-name-part><tp:taxon-name-part taxon-name-part-type="species" reg="ornithorhynchus">ornithorhynchus</tp:taxon-name-part></tp:taxon-name></italic> Zhang, Chen, Liu, Jäger &amp; Hu, sp. nov. <bold>A</bold> dorsal <bold>B</bold> ventral. Scale bars: 2 mm.</p></caption><graphic xmlns:xlink="http://www.w3.org/1999/xlink" xlink:href="zookeys-1230-231_article-142418__-g010.jpg" position="float" orientation="portrait" xlink:type="simple" id="oo_1271800.jpg"><uri content-type="original_file" xlink:type="simple">https://binary.pensoft.net/fig/1271800</uri></graphic></fig><p><bold>Female</bold>: Unknown.</p></tp:treatment-sec><tp:treatment-sec sec-type="distribution" id="SECID0E4DBG"><title>Distribution.</title><p>Known only from the type locality (Fig. <xref ref-type="fig" rid="F11">11</xref>).</p><fig id="F11" position="float" orientation="portrait"><object-id xmlns:xlink="http://www.w3.org/1999/xlink" content-type="doi" xlink:type="simple">10.3897/zookeys.1230.142418.figure11</object-id><object-id xmlns:xlink="http://www.w3.org/1999/xlink" content-type="arpha" xlink:type="simple">2DD389EE-CF1D-5E83-A607-9B90F3A50015</object-id><label>Figure 11.</label><caption><p>Distribution map of the four new <italic><tp:taxon-name><tp:taxon-name-part taxon-name-part-type="genus" reg="Pseudopoda">Pseudopoda</tp:taxon-name-part></tp:taxon-name></italic> species <bold>1</bold><italic><tp:taxon-name><tp:taxon-name-part taxon-name-part-type="genus" reg="Pseudopoda">P.</tp:taxon-name-part><tp:taxon-name-part taxon-name-part-type="species" reg="campylotropa">campylotropa</tp:taxon-name-part></tp:taxon-name></italic> Zhang, Chen, Liu, Jäger &amp; Hu, sp. nov. <bold>2</bold><italic><tp:taxon-name><tp:taxon-name-part taxon-name-part-type="genus" reg="Pseudopoda">P.</tp:taxon-name-part><tp:taxon-name-part taxon-name-part-type="species" reg="caoguii">caoguii</tp:taxon-name-part></tp:taxon-name></italic> Zhang, Chen, Liu, Jäger &amp; Hu, sp. nov. <bold>3</bold><italic><tp:taxon-name><tp:taxon-name-part taxon-name-part-type="genus" reg="Pseudopoda">P.</tp:taxon-name-part><tp:taxon-name-part taxon-name-part-type="species" reg="yejiachangensis">yejiachangensis</tp:taxon-name-part></tp:taxon-name></italic> Zhang, Chen, Liu, Jäger &amp; Hu, sp. nov. <bold>4</bold><italic><tp:taxon-name><tp:taxon-name-part taxon-name-part-type="genus" reg="Pseudopoda">P.</tp:taxon-name-part><tp:taxon-name-part taxon-name-part-type="species" reg="ornithorhynchus">ornithorhynchus</tp:taxon-name-part></tp:taxon-name></italic> Zhang, Chen, Liu, Jäger &amp; Hu, sp. nov.</p></caption><graphic xmlns:xlink="http://www.w3.org/1999/xlink" xlink:href="zookeys-1230-231_article-142418__-g011.jpg" position="float" orientation="portrait" xlink:type="simple" id="oo_1271801.jpg"><uri content-type="original_file" xlink:type="simple">https://binary.pensoft.net/fig/1271801</uri></graphic></fig></tp:treatment-sec><tp:treatment-sec sec-type="remarks" id="SECID0EPGBG"><title>Remarks.</title><p>This species is located about 140 km from <italic><tp:taxon-name><tp:taxon-name-part taxon-name-part-type="genus" reg="Pseudopoda">P.</tp:taxon-name-part><tp:taxon-name-part taxon-name-part-type="species" reg="anfracta">anfracta</tp:taxon-name-part></tp:taxon-name></italic> Zhang, Jäger &amp; Liu, 2023 and <italic><tp:taxon-name><tp:taxon-name-part taxon-name-part-type="genus" reg="Pseudopoda">P.</tp:taxon-name-part><tp:taxon-name-part taxon-name-part-type="species" reg="zhengi">zhengi</tp:taxon-name-part></tp:taxon-name></italic> Zhang, Jäger &amp; Liu, 2023 (outside the endemic range of most <italic><tp:taxon-name><tp:taxon-name-part taxon-name-part-type="genus" reg="Pseudopoda">Pseudopoda</tp:taxon-name-part></tp:taxon-name></italic> species; personal observation, <xref ref-type="bibr" rid="B17">Zhang et al. 2023</xref>), and the unique character and colouration of the habitus (eye area as wide as head region, generally yellowish-brown in <italic><tp:taxon-name><tp:taxon-name-part taxon-name-part-type="genus" reg="Pseudopoda">P.</tp:taxon-name-part><tp:taxon-name-part taxon-name-part-type="species" reg="ornithorhynchus">ornithorhynchus</tp:taxon-name-part></tp:taxon-name></italic> Zhang, Chen, Liu, Jäger &amp; Hu, sp. nov. vs. the width of eye area almost two-thirds of head region, generally reddish-brown in the latter two known species) (cf. figs 10A, B vs. figs 13A, B, 280A, B in <xref ref-type="bibr" rid="B17">Zhang et al. 2023</xref>) indicating that with the specimen described here is likely not conspecific with either <italic><tp:taxon-name><tp:taxon-name-part taxon-name-part-type="genus" reg="Pseudopoda">P.</tp:taxon-name-part><tp:taxon-name-part taxon-name-part-type="species" reg="anfracta">anfracta</tp:taxon-name-part></tp:taxon-name></italic> or <italic><tp:taxon-name><tp:taxon-name-part taxon-name-part-type="genus" reg="Pseudopoda">P.</tp:taxon-name-part><tp:taxon-name-part taxon-name-part-type="species" reg="zhengi">zhengi</tp:taxon-name-part></tp:taxon-name></italic>. Further research and future findings are needed to resolve this ambiguity conclusively.</p></tp:treatment-sec><ref-list><ref id="B17"><mixed-citation xmlns:xlink="http://www.w3.org/1999/xlink" xlink:type="simple"><person-group><name name-style="western"><surname>Zhang</surname><given-names>H</given-names></name><name name-style="western"><surname>Zhu</surname><given-names>Y</given-names></name><name name-style="western"><surname>Zhong</surname><given-names>Y</given-names></name><name name-style="western"><surname>Jäger</surname><given-names>P</given-names></name><name name-style="western"><surname>Liu</surname><given-names>J</given-names></name></person-group> (<year>2023</year>) <article-title>A taxonomic revision of the spider genus <italic><tp:taxon-name><tp:taxon-name-part taxon-name-part-type="genus">Pseudopoda</tp:taxon-name-part></tp:taxon-name></italic> Jäger, 2000 (<tp:taxon-name><tp:taxon-name-part taxon-name-part-type="order">Araneae</tp:taxon-name-part></tp:taxon-name>: <tp:taxon-name><tp:taxon-name-part taxon-name-part-type="family">Sparassidae</tp:taxon-name-part></tp:taxon-name>) from East, South and Southeast Asia.</article-title><source>Megataxa</source><volume>9</volume>(<issue>1</issue>): <fpage>1</fpage>–<lpage>304</lpage>. <ext-link xlink:href="10.11646/megataxa.9.1.1" ext-link-type="doi" xlink:type="simple">https://doi.org/10.11646/megataxa.9.1.1</ext-link></mixed-citation></ref></ref-list></tp:taxon-treatment>
